# Supplementary material for: Does the construction of an integrated transport network promote urban innovation? A perspective based on the theory of flow space
Source: PLoS One. 2021 Nov 15;16(11):e0259974. doi: 10.1371/journal.pone.0259974 (PMC8592456; doi:10.1371/journal.pone.0259974)
Supplement: S2 File — (ZIP) [file pone.0259974.s002.zip]

Archive with 4 entries (3 files):
- Original data/economy data.xlsx
- Original data/spatial weight matrix.xlsx
- Original data/traffic data.xlsx
- Original data/
