# Supplementary material for: Does the construction of an integrated transport network promote urban innovation? A perspective based on the theory of flow space
Source: PLoS One. 2021 Nov 15;16(11):e0259974. doi: 10.1371/journal.pone.0259974 (PMC8592456; doi:10.1371/journal.pone.0259974)
Supplement: S2 File — (ZIP) [file pone.0259974.s002.zip › Original data/economy data.xlsx]

## Sheet: Sheet1
city	year	Invention patents	Fixed assets investment (100 million yuan)	Number of colleges and universities students per 10000 people (person)	Number of middle school students per 10000 people (person)	Number of primary school students per 10000 people (person)	Proportion of secondary industry in GDP (%)	Urbanization rate (%)	Foreign investment (US 100 million)	Total import and export volume (US 100 million)
shanghai	2010	48215	5317.67	224	258	305	0.42	85.31	111.21	3688.69
nanjing	2010	9150	3306.05	990.81	310.46	360.03	0.45	78.5	28.16	456.01
wuxi	2010	29335	2985.65	171.98	357.06	480.3	0.55	71	33	612.23
changzhou	2010	9093	2103.55	340.36	522.27	614	0.55	63.9	47.42	222.78
suzhou	2010	46109	3617.82	232.88	427.34	609.1	0.57	70.6	85.35	2740.76
nantong	2010	22644	2168.38	116.59	462.11	443.85	0.54	56	20.61	210.96
yancheng	2010	2499	1891.05	78.06	422.6	422.7	0.49	52.5	13.04	39.55
yangzhou	2010	3790	1331.85	164.32	498.79	509.77	0.48	56.7	20.48	82.41
zhenjiang	2010	6562	1001.43	277.73	395.57	415.15	0.56	62	16.15	81.53
taizhou	2010	3790	1197.65	102.35	436.02	527.99	0.55	55.7	13.63	85.85
hangzhou	2010	26483	2651.88	630.95	460.01	658.67	0.48	53.01	43.56	523.55
ningbo	2010	25971	2034.99	245.3	566.8	804.6	0.55	68.6	23.23	609.4
jiaxing	2010	6111	1488.26	117.97	606.56	660.13	0.52	53.3	16.1	228.24
huzhou	2010	3942	719.98	95.39	562.74	615.82	0.55	58	9.19	69.28
shaoxing	2010	11670	1245.56	122.8	236.95	684.42	0.56	34	9.53	270.16
jinhua	2010	10140	77.28	164.36	553.31	789.67	0.51	57.6	3.53	131.99
zhoushan	2010	376	413.84	261.44	424.72	487.75	0.45	62.4	0.67	107.33
taizhou	2010	10558	838.07	89.3	639.64	738.2	0.51	57.2	1.32	170.01
hefei	2010	4007	3066.97	653.68	579.3	575.26	0.54	68.25	10.96	99.58
wuhu	2010	4054	1047.34	349.48	562.08	563.12	0.64	42.6	8.02	27.15
maanshan	2010	874	889.47	310	576	520	0.66	57.7	7.99	30.73
tongling	2010	749	362.26	349.95	566.14	556.68	0.73	46.69	3.18	24.11
anqing	2010	334	809.39	59.13	752.11	628.17	0.52	40.96	2.23	6.43
chuzhou	2010	1037	723.5	99.72	680.79	743.97	0.49	41.6	1.17	9.13
chizhou	2010	248	356.88	153.6	664.2	637.2	0.47	45.9	1.62	2.11
xuancheng	2010	881	730.44	0	493.6	490.1	0.47	43.31	2.11	6.92
shanghai	2011	48430	5067.09	218	252	311	0.42	89.3	126.01	4374.36
nanjing	2011	12404	4010.03	997.03	293.25	370.82	0.45	79.73	35.64	573.43
wuxi	2011	34077	3169.18	168.44	338.24	493.45	0.54	72.2	35.05	724.64
changzhou	2011	11390	2338.94	341.58	489.55	631.19	0.55	65.2	46.32	286.35
suzhou	2011	77281	4502.02	237.57	413.18	646.09	0.56	71.3	89.12	3008.63
nantong	2011	31335	2378.36	117.3	418.71	442.03	0.54	57.6	21.66	258.44
yancheng	2011	3234	1586.98	76.41	390.6	447.9	0.47	54	16.88	52.45
yangzhou	2011	5344	1476.18	174.32	466.28	509.07	0.47	57.9	21.1	101.52
zhenjiang	2011	7404	1226.94	280.76	359.89	417.64	0.55	63	18.08	100.73
taizhou	2011	5344	1454.59	104.19	458.93	499.35	0.54	56.8	14.17	110.88
hangzhou	2011	29249	3100.02	642.08	456.08	668.81	0.47	54.05	47.22	639.72
ningbo	2011	37342	2385.5	245.7	536.4	827.6	0.55	69	28.09	750.6
jiaxing	2011	7945	1488.27	130.01	567.56	681.53	0.51	55.9	17.21	284.84
huzhou	2011	5125	804.67	96.92	525.95	619.04	0.54	58.2	9.4	86.62
shaoxing	2011	8922	1426.26	128.41	252.95	690.44	0.55	35	8.05	335.05
jinhua	2011	11827	86.29	168.84	529.77	831.43	0.5	59.5	2.33	164.34
zhoushan	2011	618	476.09	263.94	400.04	481.49	0.45	64.3	1.08	132.64
taizhou	2011	9653	1007.81	103.32	635.97	787.79	0.5	57.9	1.43	205.04
hefei	2011	10712	3386.28	575.93	569.15	578.99	0.54	64.63	18.13	123.09
wuhu	2011	7566	1354.21	365.11	508.1	545.72	0.66	42.56	10.54	39.65
maanshan	2011	1379	951.95	159	447	470	0.68	59.4	9.97	41.97
tongling	2011	758	412.72	383.01	548.89	536.75	0.75	48.9	4.01	41.31
anqing	2011	532	829.37	62.72	603.78	585.52	0.55	42.6	2.85	8.96
chuzhou	2011	2111	696.38	106.59	653.27	704.91	0.5	43.4	3.23	11.32
chizhou	2011	521	292.6	169.7	615.9	630.8	0.5	46	1.81	2.58
xuancheng	2011	2285	635.4	23.55	460	483.8	0.52	45	3.13	9.95
shanghai	2012	48571	5254.38	213	248	319	0.39	89.3	151.85	4367.58
nanjing	2012	18612	4683.45	999.02	282.69	376.3	0.44	80.23	41.3	552.35
wuxi	2012	51442	3618.07	169.3	325.62	493.95	0.53	72.9	40.1	707.75
changzhou	2012	15379	2760.14	341.69	463.48	642.34	0.53	66.2	41.55	290.46
suzhou	2012	98276	5266.49	276.47	404.13	679.83	0.54	72.3	91.65	3056.92
nantong	2012	36247	2886.47	118.81	383.16	435.23	0.53	58.7	22.05	263.01
yancheng	2012	4964	1940.89	75.66	365.4	467.5	0.47	55.8	21.11	57.54
yangzhou	2012	8091	1783.65	162.52	443.01	502.33	0.46	58.8	21.38	101.73
zhenjiang	2012	9235	1500.67	280.52	331.56	418.09	0.54	64.2	22.14	114.14
taizhou	2012	8091	1764.17	104.76	423.78	479.5	0.53	57.9	14.5	103.7
hangzhou	2012	40651	3722.75	655.51	450.67	674.64	0.43	54.83	49.61	616.83
ningbo	2012	59175	2901.42	251.9	650.7	829.8	0.53	69.4	28.53	720.53
jiaxing	2012	10328	1642.31	176.48	532.33	670.5	0.49	56.3	17.82	287.44
huzhou	2012	6663.5	970.73	100.24	502.72	600.28	0.53	58.5	10.26	87.23
shaoxing	2012	12360	1722.56	135.65	251.8	685.98	0.54	36	9.54	320.98
jinhua	2012	17634	1126.8	173.6	518.88	842.28	0.49	61.5	2.83	227.39
zhoushan	2012	1096	570.6	268.57	382.79	479.52	0.45	65.3	1.83	153.56
taizhou	2012	12182	1242.56	109.38	616.09	800.77	0.48	58.4	4.75	206.22
hefei	2012	11056	4001.1	605.55	521.4	537.25	0.55	66.4	16.56	176.42
wuhu	2012	10408	1700.79	384.42	452.23	502.57	0.66	42.44	13.4	46.24
maanshan	2012	2293	1201.15	218	604	557	0.66	61.2	13.39	36.52
tongling	2012	1658	534.3	408.3	518.8	514.76	0.73	50.3	4.9	35.7
anqing	2012	873	972.01	66.25	532.88	534.82	0.55	44.8	3.27	13.79
chuzhou	2012	2969	882.59	119.14	592.9	633.97	0.51	45.1	5.19	15.32
chizhou	2012	850	374.74	184.3	573.9	571.4	0.49	47.5	2.15	3.45
xuancheng	2012	2142	805.34	33.26	419.6	481.5	0.52	46.7	4.5	13.55
shanghai	2013	48680	5647.79	209	246	328	0.37	89.6	167.08	4413.98
nanjing	2013	19484	5265.55	986.1	273.94	392.54	0.43	80.5	40.33	557.57
wuxi	2013	39828	4015.77	171.79	321.13	501.76	0.52	73.7	28.48	703.73
changzhou	2013	18207	2902.84	345.04	450.41	665.78	0.51	67.5	43.83	292.13
suzhou	2013	81665	6001.94	286	408.2	722.5	0.52	73.2	86.98	3093.48
nantong	2013	22086	3298.73	117.16	387.11	436.03	0.53	59.9	22.87	298.14
yancheng	2013	5206	2217.69	76.87	349.8	497.3	0.47	57.2	15.49	65.28
yangzhou	2013	11416	2025.18	170.92	425.5	493.51	0.45	60	18.28	95.07
zhenjiang	2013	9809	1753.15	280.85	314.02	424.59	0.52	65.4	30.97	99.5
taizhou	2013	11416	2200.19	105.96	398.36	475.62	0.52	59	13.23	104.42
hangzhou	2013	41518	4263.87	667.7	444.09	684.25	0.43	55.74	52.76	650.71
ningbo	2013	58406	3422.95	257.3	493.9	841.2	0.51	69.8	32.75	755.13
jiaxing	2013	13427	1910.15	184.14	505.88	655.62	0.47	57.1	22.07	317.63
huzhou	2013	8662	1070.05	101.72	479.64	596.98	0.52	59.1	10.59	95.33
shaoxing	2013	15123	2001.99	175.47	248.15	678.35	0.53	36.1	8.08	333.7
jinhua	2013	15997	1364.36	178.3	513.57	847.15	0.48	62.1	2.49	342.75
zhoushan	2013	1656	750.02	285.68	356.59	476.83	0.42	65.8	2.09	126.72
taizhou	2013	12673	1507.87	115.8	615.12	807.1	0.47	59	4	218.78
hefei	2013	11487	4707.99	732.19	498.42	560.97	0.55	67.8	18.9	181.9
wuhu	2013	9256	2040.65	401.78	426.74	490.46	0.64	45.25	16.41	54.33
maanshan	2013	4127	1431.6	230	510	541	0.65	62.57	17.47	36.25
tongling	2013	1972	650.24	439.18	503.84	518.66	0.72	51.58	5.01	58.23
anqing	2013	1286	1185.72	66.91	480.46	513.27	0.52	45.9	4.52	17.18
chuzhou	2013	3013	1075.78	112.82	558.3	614.84	0.52	46.47	7.26	18.55
chizhou	2013	1115	461.48	131.9	544.4	559.6	0.48	48.8	2.62	4.1
xuancheng	2013	2332	978.19	44.09	397.2	479.8	0.52	48.06	5.73	18.79
shanghai	2014	50488	6016.43	209	241	331	0.35	89.6	181.66	4666.22
nanjing	2014	22844	5460.03	980.15	271.17	412.97	0.41	80.92	32.91	572.21
wuxi	2014	27937	4634.21	175.75	322.12	517.22	0.5	74.47	22.67	741.7
changzhou	2014	18152	3310.05	342.17	440.77	687.03	0.49	68.3	34.48	288.1
suzhou	2014	54709	6230.67	302.23	422.94	917.14	0.5	73.95	81.2	3113.06
nantong	2014	12391	3896.39	119.76	350.78	439.02	0.49	61.15	22.23	316.47
yancheng	2014	4549	2751.35	77.67	330.06	516.77	0.47	58.54	10.47	75.17
yangzhou	2014	11843	2416.66	168.16	411.35	488.62	0.44	61.2	15.02	100.12
zhenjiang	2014	12707	2142.34	265.5	302.39	433.88	0.5	66.63	12.95	103.07
taizhou	2014	11843	2695.66	104.77	382.44	472.99	0.51	60.15	9.39	108.9
hangzhou	2014	33548	4952.7	663.21	433.8	702.33	0.42	56.48	63.35	679.98
ningbo	2014	43286	3989.46	259.3	481.4	829.3	0.52	70.3	40.25	788.88
jiaxing	2014	17456	2221.21	188.72	488.88	704.89	0.47	60.5	24.96	337.34
huzhou	2014	11261	1242.92	102.36	462.51	591.78	0.51	59.1	9.84	99.89
shaoxing	2014	17356	2304.68	181.25	228.88	651.42	0.52	37	6.71	346.84
jinhua	2014	16005	1594.79	182.5	509.61	864.29	0.47	64.5	2.78	488.25
zhoushan	2014	2088	960.88	281.05	345.68	483.13	0.42	66.3	1.99	123.35
taizhou	2014	16134	1765.93	117.58	604.57	806.54	0.47	59.6	2.77	220.79
hefei	2014	12722	5385.17	751.43	476.62	574.68	0.55	69.1	21.82	200.87
wuhu	2014	8934	2392.64	415.33	410.39	489.19	0.64	47.21	20.34	64.47
maanshan	2014	3066	1674.74	238	476	531	0.62	63.86	17.62	29.72
tongling	2014	1474	767.6	448.51	479.67	524.39	0.72	52.68	5.14	52.39
anqing	2014	2266	1394.75	67.32	449.03	496.86	0.52	47.8	2.67	22
chuzhou	2014	3053	1248.16	116.69	540.28	605.52	0.54	47.75	9.24	22.04
chizhou	2014	1137	538.04	130.9	517.9	557.4	0.47	50.1	3.03	4.12
xuancheng	2014	2677	1140.12	54.78	385.7	476.6	0.51	49.32	6.9	16.9
shanghai	2015	60623	6352.7	212	246	331	0.32	87.6	184.59	4517.33
nanjing	2015	28104	5484.47	986.66	267	434.68	0.4	81.4	33.35	532.4
wuxi	2015	34776	4901.19	177.15	323.97	535.09	0.49	75.4	32.11	684.67
changzhou	2015	21585	3398.97	335.46	438.26	737.99	0.48	69.8	27.68	280.46
suzhou	2015	62263	6124.43	322.03	438.52	975.55	0.49	74.9	70.19	3053.5
nantong	2015	25970	4376.03	123.42	410.55	446.03	0.48	62.76	23.4	315.79
yancheng	2015	7840	3372.89	79.13	322.9	536.78	0.46	60.1	7.95	81.19
yangzhou	2015	13948	2856.82	168.61	398.79	482.42	0.44	62.79	8.48	103.38
zhenjiang	2015	14136	2541.07	268.53	294.98	444.83	0.49	67.93	13.05	100.64
taizhou	2015	13948	2707.23	121.08	369.48	477.21	0.49	61.55	10.66	102.3
hangzhou	2015	46245	5556.32	657.31	442.13	724.9	0.39	61.81	71.12	665.66
ningbo	2015	46088	4506.58	266.2	468	820.6	0.51	71.1	42.34	767.96
jiaxing	2015	18744	2513.82	150.8	465.26	703.33	0.45	61.1	26.84	310.85
huzhou	2015	16653	1402.64	102.01	441.39	590.8	0.49	59.2	9.42	102.07
shaoxing	2015	19749	2582.48	189.12	219.36	625.8	0.5	37.3	9.42	299.02
jinhua	2015	16353	1836.16	180.51	504.3	863.23	0.46	65.8	2.74	490.58
zhoushan	2015	2856	1134.76	263.97	331.76	489.93	0.41	66.9	0.78	117.01
taizhou	2015	19717	1996.03	114.37	609.32	804.88	0.44	60.3	1.16	202.04
hefei	2015	17070	6153.35	789.86	468.04	595.25	0.53	70.4	25.07	203.38
wuhu	2015	9049	2709.19	423.35	395.54	486.76	0.57	49.82	23.01	68.19
maanshan	2015	5960	1859.84	246	444	515	0.57	65.15	19.4	29.55
tongling	2015	1409	871.04	483.74	474.25	518.97	0.68	53.41	5.21	45.81
anqing	2015	3155	1577.46	67.19	383.06	428.07	0.48	49.1	1.93	24.21
chuzhou	2015	3349	1457.6	122.73	504.85	596.96	0.5	49.02	10.59	20.46
chizhou	2015	1614	600.54	142	489.7	544.9	0.46	51.11	3.47	5.2
xuancheng	2015	2343	1283.36	69.83	363.8	480.3	0.49	50.64	7.96	18.52
shanghai	2016	64230	6755.88	213	236	326	0.3	87.6	185.14	4338.05
nanjing	2016	28782	5533.56	1000.97	271.46	453.93	0.39	82	34.79	502.12
wuxi	2016	29865	4795.25	174.2	329.93	553.35	0.47	75.8	34.12	698.05
changzhou	2016	17790	3605.08	330.26	441.02	749.8	0.47	71	25	275.84
suzhou	2016	53528	5648.49	339.72	456.8	1022.85	0.47	75.5	60.03	2737.58
nantong	2016	24337	4811.95	129.96	390.17	447.96	0.45	64.37	23.87	308.59
yancheng	2016	8076	3882.83	96.2	362.05	543.74	0.45	61.56	7.07	79.51
yangzhou	2016	13253	3288.68	165.65	390.97	473.35	0.43	64.4	12.04	96.25
zhenjiang	2016	13836	2873.43	275.04	299.25	452.02	0.49	69.18	13.51	103.17
taizhou	2016	13253	3164.22	127.43	367.64	473.55	0.47	63.2	12.26	103.81
hangzhou	2016	41052	5842.42	653.53	435.33	737.77	0.36	63.55	72.09	679.92
ningbo	2016	40792	4961.39	263.5	472.5	810.1	0.51	71.9	45.13	783.73
jiaxing	2016	19957	2790.15	185.73	449.85	700.05	0.45	62.9	26.92	331.23
huzhou	2016	13695	1592.18	100.82	418.74	596.21	0.48	60.5	10.01	102.22
shaoxing	2016	19799	2882.48	203.13	209.43	594.1	0.5	39	8	276.05
jinhua	2016	16873	2084.01	176.04	514.39	857.11	0.45	67	3.43	483.14
zhoushan	2016	1836	1311.14	297.96	321.59	494.2	0.41	67.5	2.1	105.53
taizhou	2016	20075	2272.63	110.55	624.29	781.8	0.44	61.3	3.37	201.66
hefei	2016	18496	6050.28	788.42	468.46	612.9	0.51	72.1	28.3	186.87
wuhu	2016	10052	3006.9	425.98	399.14	476.8	0.56	52.26	25.11	57.09
maanshan	2016	7477	2064.62	242	437	505	0.55	66.49	20.95	31.83
tongling	2016	1754	1196.9	478.58	987.48	966.38	0.66	54.14	5.32	46.43
anqing	2016	3712	1721.92	64.07	366.17	415.02	0.48	51.99	1.81	17.56
chuzhou	2016	3600	1699.21	129.46	477.72	584.65	0.5	50.4	11.44	23.34
chizhou	2016	1306	652.59	149.7	473	531.5	0.44	52.3	3.61	6.18
xuancheng	2016	2293	1414.26	67.67	359.6	474.8	0.47	52.14	8.6	15.07
shanghai	2017	72806	7249.06	213	236	325	0.3	87.7	170.08	4761.23
nanjing	2017	32073	4312.66	1008.76	269.35	471.63	0.38	82.29	36.73	611.87
wuxi	2017	28926	4967.51	171.97	340.46	572.06	0.41	76	36.75	812.53
changzhou	2017	16423	3896.3	325.45	451.28	767.19	0.46	71.8	22.16	312.7
suzhou	2017	53223	5629.59	322.45	483.91	1057.23	0.47	76	45.04	3160.79
nantong	2017	19057	4959.2	127.13	372.55	435.47	0.46	66	24.23	348.2
yancheng	2017	10017	4278.49	86.1	389.14	626.27	0.49	62.9	7.89	86.5
yangzhou	2017	14214	3690.09	180.01	380.45	457.63	0.48	68.8	12.08	107.99
zhenjiang	2017	14825	2694.36	285.92	308.75	462.11	0.47	72.6	13.53	105.4
taizhou	2017	9924	3623.33	132.74	371.37	476.1	0.51	64.3	17.02	129.48
hangzhou	2017	42227	5856.65	642.1	448.15	743.37	0.34	64.01	66.1	750.65
ningbo	2017	36993	5009.58	261.5	593.54	800.09	0.5	72.3	40.3	1181.06
jiaxing	2017	19336	3009.64	148.52	345.44	539.35	0.45	64.5	29.95	383.79
huzhou	2017	12025	1730.98	99.13	422.53	602.31	0.45	62.5	10.53	119.99
shaoxing	2017	25741	3115.67	218.03	211.6	572.93	0.48	42.29	12.87	310.4
jinhua	2017	17444	2200.52	175.34	534.61	852.79	0.34	66.7	4.3	502.13
zhoushan	2017	1920	1450.31	276.06	328.24	496.37	0.34	41.84	4.05	115.58
taizhou	2017	19143	2518.26	110.68	641.14	751.27	0.44	62.2	4.43	245.2
hefei	2017	21469	6351.43	773.41	477.51	629.66	0.49	73.75	30.2	249.59
wuhu	2017	8910	3342.2	244	409	478	0.56	52.44	26.87	39.35
maanshan	2017	4541	2255.71	247	429	499	0.54	67.89	22.76	38.05
tongling	2017	1040	1314.3	224.34	452.2	438	0.64	55.8	2.7	55.46
anqing	2017	2499	1731.25	71.79	424.84	486.77	0.44	48.57	1.93	13.9
chuzhou	2017	3131	1929.05	140.62	465.61	581.77	0.66	51.89	12.24	27.7
chizhou	2017	1562	714.6	157.9	470.8	515.6	0.5	52.35	3.9	7.68
xuancheng	2017	1973	1580.5	122.4	360.1	471.1	0.4	53.69	9.24	15.3
shanghai	2018	92460	7618.76	214	244	330	0.3	88.1	173	5156.49
nanjing	2018	44089	4718.05	1009.58	290.65	500.34	0.37	82.5	38.53	654.91
wuxi	2018	35256	3434.71	173.21	354.19	605.99	0.48	76.3	36.91	934.44
changzhou	2018	23334	4114.49	327.2	468.46	796.67	0.46	72.5	24.22	343.8
suzhou	2018	75837	5882.92	334.94	512.38	1110.47	0.48	76.3	45.25	3541.14
nantong	2018	24578	5395.6	136.65	371.66	454.02	0.47	67.1	28.59	385.91
yancheng	2018	15932	4680.66	88.71	423.77	630.83	0.44	64.03	9.13	95.49
yangzhou	2018	22804	4095.99	172.18	381.62	467.49	0.48	69.6	12.2	119.9
zhenjiang	2018	15348	1980.35	300.13	322.01	480.35	0.49	73.4	8.68	118.39
taizhou	2018	15633	3956.67	136.79	377.05	493.82	0.48	66	15.07	147.3
hangzhou	2018	55379	6489.17	641.24	451.27	762.81	0.34	66.53	68.27	795.56
ningbo	2018	44777	5189.92	258.72	599.04	813.16	0.51	72.9	43.2	1332.76
jiaxing	2018	21286	2242.96	149.62	343.81	550.64	0.54	66	31.4	438.41
huzhou	2018	18672	1838.3	100.88	540.31	623.64	0.47	63.5	12.71	137.55
shaoxing	2018	37288	3174.86	221.98	203.76	576.73	0.48	44.68	13.51	348.14
jinhua	2018	23711	2299.54	182.8	546	862.83	0.43	67.7	3.19	571.63
zhoushan	2018	2216	1559.08	261.56	335.12	510	0.33	43.22	4.18	171.64
taizhou	2018	26287	2722.23	115.52	660.95	736.24	0.45	63	2.89	270.86
hefei	2018	28438	6802.38	769.49	486.65	657.23	0.37	75	32.3	308.13
wuhu	2018	10781	3666.39	166	412	497	0.52	52.41	29.16	41.22
maanshan	2018	5575	2483.54	240	411	504	0.54	68.25	24.85	44.8
tongling	2018	1567	1432.58	209.1	428.17	436.8	0.58	56	3.28	62.41
anqing	2018	3304	1949.39	71.81	424.21	496.19	0.5	49.22	2.55	14.47
chuzhou	2018	4707	2226.12	135.84	455.7	582.58	0.52	53.42	13.92	31.03
chizhou	2018	1780	801.06	161	470.6	515.9	0.42	54.1	3.96	7.63
xuancheng	2018	3271	1815.99	121	360.4	480.8	0.49	55.2	11.24	18.5
shanghai	2019	100587	8403.49	217	251	340	0.27	88.1	190.48	4938.03
nanjing	2019	55004	5082.77	1032.71	306.59	525.41	0.36	83.2	41.01	699.6
wuxi	2019	38335	3595.94	182.02	373.1	633.39	0.48	77.1	36.2	924.3
changzhou	2019	24858	4122.72	337.55	490.83	816.39	0.48	73.3	26.28	338.3
suzhou	2019	81145	6371.2	344.62	538.17	1136.51	0.47	77	46.15	3190.86
nantong	2019	19837	5751.71	147.29	363.77	472.22	0.48	68.1	28.4	365.71
yancheng	2019	15713	4910.02	93.42	396.05	545.56	0.42	64.9	9.2	96.12
yangzhou	2019	18736	4345.85	190.31	384.56	479.07	0.48	70.6	13.88	113.05
zhenjiang	2019	12639	2019.96	312.58	335.23	494.94	0.49	74.4	6.6	112.03
taizhou	2019	14872	4194.07	141.68	378	493.26	0.49	66.8	11.25	144.66
hangzhou	2019	61568	7241.91	651.68	455.27	775.65	0.32	67.38	61.28	811.54
ningbo	2019	47220	5610.31	268.54	606.93	829.13	0.48	73.6	23.63	1425.06
jiaxing	2019	22990	2495.96	150.76	340.59	561.38	0.54	67.4	41.25	440.12
huzhou	2019	16419	2047.8	107.76	434.16	645.65	0.51	64.5	18.99	146.1
shaoxing	2019	26934	3498.7	232.73	203.71	584.7	0.48	47.42	15.25	382.12
jinhua	2019	27237	2536.39	192.8	550.2	877.05	0.4	68.7	2.17	611.73
zhoushan	2019	2027	1693.16	289.66	342.22	519.34	0.35	68.6	5.01	198.55
taizhou	2019	26936	3013.52	124.18	670.07	719.51	0.47	63.7	6.51	264.19
hefei	2019	30245	7414.59	836.19	510.88	670.1	0.36	76.33	33.92	322.1
wuhu	2019	9015	4018.36	256	425	527	0.49	52.48	29.2	39.22
maanshan	2019	5167	2630.07	262	416	515	0.49	69.12	26.59	52.1
tongling	2019	1942	1201.94	209.1	415.27	419.52	0.46	57.2	4	71.64
anqing	2019	3171	2163.82	80.92	421	493.21	0.45	49.98	3.1	17.79
chuzhou	2019	6023	2553.36	134.2	452.88	579.54	0.49	54.54	14.9	40.3
chizhou	2019	1844	886.78	184.8	481	507.3	0.44	54.92	4.02	8.39
xuancheng	2019	2978	2003.04	122.6	366.4	477.3	0.47	56.33	12.03	18.7
