# Supplementary material for: Does the construction of an integrated transport network promote urban innovation? A perspective based on the theory of flow space
Source: PLoS One. 2021 Nov 15;16(11):e0259974. doi: 10.1371/journal.pone.0259974 (PMC8592456; doi:10.1371/journal.pone.0259974)
Supplement: S2 File — (ZIP) [file pone.0259974.s002.zip › Original data/spatial weight matrix.xlsx]

## Sheet: city
id	city	province
1	shanghai	shanghai
2	nanjing	jiangsu
3	wuxi	jiangsu
4	changzhou	jiangsu
5	suzhou	jiangsu
6	nantong	jiangsu
7	yancheng	jiangsu
8	yangzhou	jiangsu
9	zhenjiang	jiangsu
10	taizhou	jiangsu
11	hangzhou	zhejiang
12	ningbo	zhejiang
13	jiaxing	zhejiang
14	huzhou	zhejiang
15	shaoxing	zhejiang
16	jinhua	zhejiang
17	zhoushan	zhejiang
18	taizhou	zhejiang
19	hefei	hefei
20	wuhu	hefei
21	maanshan	hefei
22	tongling	hefei
23	anqing	hefei
24	chuzhou	hefei
25	chizhou	hefei
26	xuancheng	hefei

## Sheet: Adjacency weight matrix
id	1	2	3	4	5	6	7	8	9	10	11	12	13	14	15	16	17	18	19	20	21	22	23	24	25	26
1	0	0	0	0	1	1	0	0	0	0	0	0	1	1	0	0	0	0	0	0	0	0	0	0	0	0
2	0	0	0	1	0	0	0	1	1	0	0	0	0	0	0	0	0	0	0	0	1	0	0	1	0	1
3	0	0	0	1	1	0	0	0	0	0	0	0	0	0	0	0	0	0	0	0	0	0	0	0	0	0
4	0	1	1	0	0	0	0	0	1	0	0	0	0	0	0	0	0	0	0	0	0	0	0	0	0	1
5	1	0	1	0	0	0	0	0	0	0	0	0	1	1	0	0	0	0	0	0	0	0	0	0	0	0
6	1	0	0	0	0	0	1	0	0	1	0	0	0	0	0	0	0	0	0	0	0	0	0	0	0	0
7	0	0	0	0	0	1	0	1	0	1	0	0	0	0	0	0	0	0	0	0	0	0	0	0	0	0
8	0	1	0	0	0	0	1	0	1	1	0	0	0	0	0	0	0	0	0	0	0	0	0	0	0	0
9	0	1	0	1	0	0	0	1	0	0	0	0	0	0	0	0	0	0	0	0	0	0	0	0	0	0
10	0	0	0	0	0	1	1	1	0	0	0	0	0	0	0	0	0	0	0	0	0	0	0	0	0	0
11	0	0	0	0	0	0	0	0	0	0	0	0	1	1	1	1	0	0	0	0	0	0	0	0	0	1
12	0	0	0	0	0	0	0	0	0	0	0	0	0	0	1	0	1	1	0	0	0	0	0	0	0	0
13	1	0	0	0	1	0	0	0	0	0	1	0	0	1	0	0	0	0	0	0	0	0	0	0	0	0
14	1	0	0	0	1	0	0	0	0	0	1	0	1	0	0	0	0	0	0	0	0	0	0	0	0	1
15	0	0	0	0	0	0	0	0	0	0	1	1	0	0	0	1	0	1	0	0	0	0	0	0	0	0
16	0	0	0	0	0	0	0	0	0	0	1	0	0	0	1	0	0	1	0	0	0	0	0	0	0	0
17	0	0	0	0	0	0	0	0	0	0	0	1	0	0	0	0	0	0	0	0	0	0	0	0	0	0
18	0	0	0	0	0	0	0	0	0	0	0	1	0	0	1	1	0	0	0	0	0	0	0	0	0	0
19	0	0	0	0	0	0	0	0	0	0	0	0	0	0	0	0	0	0	0	1	1	0	1	1	0	0
20	0	0	0	0	0	0	0	0	0	0	0	0	0	0	0	0	0	0	1	0	1	1	1	0	1	1
21	0	1	0	0	0	0	0	0	0	0	0	0	0	0	0	0	0	0	1	1	0	0	0	1	0	0
22	0	0	0	0	0	0	0	0	0	0	0	0	0	0	0	0	0	0	0	1	0	0	0	0	1	0
23	0	0	0	0	0	0	0	0	0	0	0	0	0	0	0	0	0	0	1	1	0	0	0	0	1	0
24	0	1	0	0	0	0	0	0	0	0	0	0	0	0	0	0	0	0	1	0	1	0	0	0	0	0
25	0	0	0	0	0	0	0	0	0	0	0	0	0	0	0	0	0	0	0	1	0	1	1	0	0	1
26	0	1	0	1	0	0	0	0	0	0	1	0	0	1	0	0	0	0	0	1	0	0	0	0	1	0

## Sheet: Time distance weight matrix
id	1	2	3	4	5	6	7	8	9	10	11	12	13	14	15	16	17	18	19	20	21	22	23	24	25	26
1	0	0.0169492	0.0357143	0.0212766	0.0434783	0.00877193	0.0166667	0.00487805	0.0166667	0.00584795	0.0222222	0.0181818	0.037037	0.00854701	0.0136986	0.0108696	0.0181818	0.00591716	0.0111111	0.00671141	0.00813008	0.00454545	0.0125	0.01	0.0142857	0.00442478
2	0.0181818	0	0.0232558	0.0322581	0.0222222	0.00840336	0.0153846	0.0208333	0.0526316	0.0128205	0.016129	0.00757576	0.00934579	0.0222222	0.0119048	0.0075188	0.00757576	0.00502513	0.0192308	0.027027	0.0588235	0.0140845	0.00877193	0.0555556	0.0107527	0.00793651
3	0.0344828	0.0232558	0	0.0909091	0.1	0.00854701	0.00581395	0.008	0.0344828	0.00934579	0.0113636	0.00666667	0.016129	0.00787402	0.00917431	0.00662252	0.00666667	0.00460829	0.00917431	0.01	0.0125	0.00714286	0.00558659	0.015625	0.00632911	0.00546448
4	0.0243902	0.0322581	0.1	0	0.0454545	0.00746269	0.00645161	0.0102041	0.0588235	0.0111111	0.00934579	0.00591716	0.0123457	0.00714286	0.0078125	0.00591716	0.00591716	0.00423729	0.0111111	0.0117647	0.0153846	0.00793651	0.00591716	0.0196078	0.00558659	0.00571429
5	0.0434783	0.0227273	0.1	0.0454545	0	0.00869565	0.00483092	0.00561798	0.0285714	0.00657895	0.0121951	0.00649351	0.0185185	0.0102041	0.00892857	0.00724638	0.00649351	0.00442478	0.00961538	0.00847458	0.0105263	0.00657895	0.00512821	0.0133333	0.00574713	0.00555556
6	0.00877193	0.00840336	0.00869565	0.00684932	0.00917431	0	0.00699301	0.0108696	0.00657895	0.0169492	0.00442478	0.00363636	0.00578035	0.00571429	0.00413223	0.00290698	0.00322581	0.00268097	0.00526316	0.00403226	0.00436681	0.00331126	0.00275482	0.00462963	0.00299401	0.00384615
7	0.0166667	0.0181818	0.00625	0.00617284	0.00444444	0.00657895	0	0.00719424	0.00641026	0.00909091	0.0031348	0.0031746	0.0037037	0.00373134	0.00294985	0.00233645	0.00245098	0.0021322	0.00337838	0.00367647	0.00409836	0.00308642	0.00260417	0.00465116	0.00286533	0.00341297
8	0.00487805	0.0208333	0.00806452	0.00961538	0.00564972	0.0107527	0.00729927	0	0.0166667	0.0322581	0.0042735	0.00292398	0.00442478	0.00561798	0.0035461	0.00275482	0.00273224	0.00234742	0.0104167	0.00606061	0.0070922	0.0045045	0.00355872	0.00847458	0.00403226	0.00531915
9	0.0188679	0.0555556	0.0344828	0.0588235	0.0285714	0.00671141	0.00628931	0.0149254	0	0.0103093	0.00925926	0.00531915	0.0121951	0.00641026	0.00680272	0.00497512	0.00531915	0.00392157	0.0131579	0.0151515	0.0217391	0.01	0.00699301	0.0263158	0.00819672	0.0060241
10	0.00584795	0.0121951	0.00884956	0.010101	0.00641026	0.0169492	0.00917431	0.03125	0.0103093	0	0.00392157	0.00315457	0.00471698	0.005	0.00353357	0.00268097	0.00284091	0.00242718	0.00769231	0.00480769	0.00549451	0.00384615	0.00311526	0.00645161	0.0034965	0.00440529
11	0.0222222	0.016129	0.011236	0.00877193	0.0123457	0.00421941	0.0030303	0.00393701	0.00819672	0.00384615	0	0.0204082	0.0434783	0.047619	0.0555556	0.0232558	0.0204082	0.00909091	0.00724638	0.00458716	0.00416667	0.00423729	0.0033557	0.011236	0.00380228	0.00571429
12	0.0181818	0.00763359	0.00628931	0.00561798	0.00680272	0.00377358	0.00332226	0.00310559	0.00452489	0.003367	0.0217391	0	0.0126582	0.0138889	0.03125	0.008	0.012987	0.0185185	0.0049505	0.0031746	0.00304878	0.00299401	0.00255754	0.00662252	0.00280112	0.00367647
13	0.037037	0.00900901	0.0172414	0.0105263	0.0166667	0.00558659	0.00383142	0.00444444	0.0111111	0.00490196	0.0434783	0.0128205	0	0.0123457	0.0227273	0.0151515	0.0128205	0.00684932	0.00456621	0.00465116	0.0047619	0.00434783	0.0034965	0.00636943	0.00387597	0.00581395
14	0.00833333	0.0222222	0.00757576	0.00684932	0.0102041	0.00561798	0.0037594	0.00540541	0.00588235	0.00487805	0.047619	0.0125	0.011236	0	0.0243902	0.0147059	0.0125	0.00699301	0.00925926	0.00632911	0.00606061	0.00568182	0.00429185	0.0126582	0.00497512	0.00840336
15	0.0136986	0.0111111	0.00847458	0.00729927	0.00943396	0.00416667	0.00295858	0.003367	0.00578035	0.00347222	0.0555556	0.03125	0.0227273	0.0243902	0	0.0117647	0.03125	0.0111111	0.00598802	0.00384615	0.00364964	0.003663	0.00294985	0.00909091	0.00326797	0.00452489
16	0.0108696	0.00793651	0.00657895	0.00571429	0.00740741	0.00321543	0.002457	0.00273224	0.00497512	0.00283286	0.0232558	0.00806452	0.0144928	0.0133333	0.0120482	0	0.00806452	0.00621118	0.00507614	0.003125	0.00333333	0.00344828	0.00315457	0.00617284	0.00327869	0.00353357
17	0.0166667	0.00763359	0.00628931	0.00561798	0.00680272	0.00327869	0.00252525	0.0028169	0.00452489	0.00297619	0.0217391	0.0120482	0.0126582	0.0138889	0.03125	0.008	0	0.0185185	0.0049505	0.00282486	0.00275482	0.00266667	0.00230947	0.00662252	0.00246305	0.00316456
18	0.00574713	0.00507614	0.00444444	0.00409836	0.00421941	0.00280112	0.0021978	0.00241546	0.00343643	0.00253165	0.00961538	0.0185185	0.00699301	0.00740741	0.0107527	0.00561798	0.0185185	0	0.0037037	0.00240964	0.00227273	0.00230415	0.00212766	0.00460829	0.00220264	0.0026738
19	0.0133333	0.0192308	0.00952381	0.0107527	0.00943396	0.00526316	0.00318471	0.0114943	0.0135135	0.00819672	0.00729927	0.00505051	0.00512821	0.00892857	0.00613497	0.00492611	0.00505051	0.00377358	0	0.00925926	0.00826446	0.0277778	0.00952381	0.00724638	0.0119048	0.00606061
20	0.00662252	0.027027	0.00980392	0.0111111	0.00840336	0.00425532	0.00367647	0.00581395	0.0151515	0.00485437	0.00483092	0.00319489	0.00469484	0.00632911	0.00389105	0.00324675	0.00283286	0.00242131	0.00917431	0	0.0555556	0.0322581	0.0135135	0.00775194	0.0188679	0.0185185
21	0.008	0.0588235	0.0131579	0.0144928	0.0107527	0.00465116	0.00409836	0.00694444	0.0217391	0.00555556	0.00440529	0.0030581	0.00492611	0.00598802	0.00362319	0.00347222	0.00275482	0.00233645	0.00826446	0.0555556	0	0.0192308	0.0106383	0.00952381	0.0135135	0.0113636
22	0.00512821	0.0140845	0.00735294	0.00813008	0.00632911	0.00353357	0.003125	0.00460829	0.010101	0.003861	0.00444444	0.00302115	0.00429185	0.00568182	0.00361011	0.00338983	0.00268097	0.00232019	0.0227273	0.0322581	0.0196078	0	0.0243902	0.00568182	0.05	0.0114943
23	0.0125	0.00877193	0.00546448	0.0060241	0.00497512	0.00289017	0.00263158	0.00359712	0.00704225	0.00314465	0.003367	0.00253807	0.00340136	0.0041841	0.00293255	0.00307692	0.00230415	0.00208768	0.010101	0.0135135	0.0105263	0.0243902	0	0.00421941	0.0526316	0.00675676
24	0.0106383	0.0588235	0.0153846	0.0196078	0.0144928	0.0047619	0.00456621	0.00813008	0.0263158	0.00653595	0.00980392	0.00537634	0.00793651	0.012987	0.00694444	0.00636943	0.00537634	0.00326797	0.00746269	0.00757576	0.00970874	0.00568182	0.00395257	0	0.00497512	0.00641026
25	0.0105263	0.0107527	0.00617284	0.00689655	0.00555556	0.00326797	0.00290698	0.00413223	0.00826446	0.0035461	0.00389105	0.00280899	0.00387597	0.00497512	0.00328947	0.00322581	0.00251256	0.00219298	0.0128205	0.0188679	0.0136986	0.05	0.0526316	0.00490196	0	0.00892857
26	0.00465116	0.00763359	0.00558659	0.00581395	0.00561798	0.00403226	0.00348432	0.00531915	0.00581395	0.0044843	0.00621118	0.003663	0.00568182	0.00854701	0.00462963	0.0037037	0.00325733	0.00271003	0.00591716	0.0181818	0.0116279	0.011236	0.00684932	0.00641026	0.00884956	0

## Sheet: Economic space distance matrix
id	1	2	3	4	5	6	7	8	9	10	11	12	13	14	15	16	17	18	19	20	21	22	23	24	25	26
1	0	0.917431	0.401606	1.6129	0.342466	0.41841	0.187617	0.574713	2.43902	0.35461	2.7027	1.23457	0.2849	0.242718	0.45045	0.197239	0.952381	0.187266	0.277008	0.233645	0.197628	0.176991	0.120192	0.123153	0.132275	0.131926
2	0.917431	0	0.714286	2.12766	0.546448	0.287356	0.155763	0.353357	1.47059	0.255754	1.38889	0.526316	0.217391	0.191939	0.302115	0.162338	0.46729	0.155521	0.212766	0.18622	0.162602	0.148368	0.10627	0.108578	0.115607	0.11534
3	0.401606	0.714286	0	0.534759	2.32558	0.204918	0.127877	0.236407	0.480769	0.188324	0.471698	0.30303	0.166667	0.151286	0.212314	0.132275	0.282486	0.127714	0.163934	0.14771	0.13245	0.12285	0.0925069	0.0942507	0.0995025	0.0993049
4	1.6129	2.12766	0.534759	0	0.434783	0.332226	0.168067	0.423729	4.7619	0.290698	4	0.699301	0.242131	0.21097	0.352113	0.175747	0.598802	0.167785	0.236407	0.204082	0.176056	0.15949	0.111857	0.114416	0.122249	0.121951
5	0.342466	0.546448	2.32558	0.434783	0	0.188324	0.121212	0.214592	0.398406	0.174216	0.392157	0.268097	0.155521	0.142045	0.194553	0.125156	0.251889	0.121065	0.153139	0.138889	0.125313	0.116686	0.088968	0.0905797	0.0954198	0.0952381
6	0.41841	0.287356	0.204918	0.332226	0.188324	0	0.340136	1.53846	0.357143	2.32558	0.362319	0.632911	0.892857	0.578035	5.88235	0.373134	0.746269	0.338983	0.819672	0.529101	0.374532	0.306748	0.168634	0.17452	0.193424	0.192678
7	0.187617	0.155763	0.127877	0.168067	0.121212	0.340136	0	0.278552	0.174216	0.398406	0.175439	0.221239	0.549451	0.826446	0.321543	3.84615	0.233645	100	0.581395	0.952381	3.7037	3.125	0.334448	0.358423	0.44843	0.444444
8	0.574713	0.353357	0.236407	0.423729	0.214592	1.53846	0.278552	0	0.465116	0.925926	0.473934	1.07527	0.564972	0.420168	2.08333	0.3003	1.44928	0.277778	0.534759	0.393701	0.301205	0.255754	0.151976	0.15674	0.171821	0.171233
9	2.43902	1.47059	0.480769	4.7619	0.398406	0.357143	0.174216	0.465116	0	0.309598	25	0.819672	0.255102	0.220751	0.380228	0.182482	0.684932	0.173913	0.248756	0.21322	0.182815	0.165017	0.114548	0.117233	0.125471	0.125156
10	0.35461	0.255754	0.188324	0.290698	0.174216	2.32558	0.398406	0.925926	0.309598	0	0.31348	0.497512	1.44928	0.769231	1.66667	0.444444	0.564972	0.396825	1.26582	0.684932	0.446429	0.353357	0.181818	0.188679	0.21097	0.210084
11	2.7027	1.38889	0.471698	4	0.392157	0.362319	0.175439	0.473934	25	0.31348	0	0.847458	0.257732	0.222717	0.3861	0.183824	0.704225	0.175131	0.251256	0.215054	0.184162	0.166113	0.115075	0.117786	0.126103	0.125786
12	1.23457	0.526316	0.30303	0.699301	0.268097	0.632911	0.221239	1.07527	0.819672	0.497512	0.847458	0	0.37037	0.302115	0.70922	0.234742	4.16667	0.220751	0.357143	0.288184	0.235294	0.206612	0.133156	0.136799	0.148148	0.14771
13	0.2849	0.217391	0.166667	0.242131	0.155521	0.892857	0.549451	0.564972	0.255102	1.44928	0.257732	0.37037	0	1.63934	0.775194	0.641026	0.406504	0.546448	10	1.2987	0.645161	0.46729	0.2079	0.21692	0.246914	0.2457
14	0.242718	0.191939	0.151286	0.21097	0.142045	0.578035	0.826446	0.420168	0.220751	0.769231	0.222717	0.302115	1.63934	0	0.526316	1.05263	0.325733	0.819672	1.96078	6.25	1.06383	0.653595	0.238095	0.25	0.290698	0.289017
15	0.45045	0.302115	0.212314	0.352113	0.194553	5.88235	0.321543	2.08333	0.380228	1.66667	0.3861	0.70922	0.775194	0.526316	0	0.350877	0.854701	0.320513	0.719424	0.485437	0.352113	0.291545	0.163934	0.169492	0.187266	0.186567
16	0.197239	0.162338	0.132275	0.175747	0.125156	0.373134	3.84615	0.3003	0.182482	0.444444	0.183824	0.234742	0.641026	1.05263	0.350877	0	0.248756	3.7037	0.684932	1.26582	100	1.72414	0.307692	0.327869	0.401606	0.398406
17	0.952381	0.46729	0.282486	0.598802	0.251889	0.746269	0.233645	1.44928	0.684932	0.564972	0.704225	4.16667	0.406504	0.325733	0.854701	0.248756	0	0.2331	0.390625	0.309598	0.249377	0.217391	0.137552	0.141443	0.15361	0.153139
18	0.187266	0.155521	0.127714	0.167785	0.121065	0.338983	100	0.277778	0.173913	0.396825	0.175131	0.220751	0.546448	0.819672	0.320513	3.7037	0.2331	0	0.578035	0.943396	3.57143	3.22581	0.33557	0.359712	0.45045	0.446429
19	0.277008	0.212766	0.163934	0.236407	0.153139	0.819672	0.581395	0.534759	0.248756	1.26582	0.251256	0.357143	10	1.96078	0.719424	0.684932	0.390625	0.578035	0	1.49254	0.689655	0.490196	0.212314	0.221729	0.253165	0.251889
20	0.233645	0.18622	0.14771	0.204082	0.138889	0.529101	0.952381	0.393701	0.21322	0.684932	0.215054	0.288184	1.2987	6.25	0.485437	1.26582	0.309598	0.943396	1.49254	0	1.28205	0.729927	0.247525	0.260417	0.304878	0.30303
21	0.197628	0.162602	0.13245	0.176056	0.125313	0.374532	3.7037	0.301205	0.182815	0.446429	0.184162	0.235294	0.645161	1.06383	0.352113	100	0.249377	3.57143	0.689655	1.28205	0	1.69492	0.306748	0.326797	0.4	0.396825
22	0.176991	0.148368	0.12285	0.15949	0.116686	0.306748	3.125	0.255754	0.165017	0.353357	0.166113	0.206612	0.46729	0.653595	0.291545	1.72414	0.217391	3.22581	0.490196	0.729927	1.69492	0	0.374532	0.404858	0.52356	0.518135
23	0.120192	0.10627	0.0925069	0.111857	0.088968	0.168634	0.334448	0.151976	0.114548	0.181818	0.115075	0.133156	0.2079	0.238095	0.163934	0.307692	0.137552	0.33557	0.212314	0.247525	0.306748	0.374532	0	5	1.31579	1.35135
24	0.123153	0.108578	0.0942507	0.114416	0.0905797	0.17452	0.358423	0.15674	0.117233	0.188679	0.117786	0.136799	0.21692	0.25	0.169492	0.327869	0.141443	0.359712	0.221729	0.260417	0.326797	0.404858	5	0	1.78571	1.85185
25	0.132275	0.115607	0.0995025	0.122249	0.0954198	0.193424	0.44843	0.171821	0.125471	0.21097	0.126103	0.148148	0.246914	0.290698	0.187266	0.401606	0.15361	0.45045	0.253165	0.304878	0.4	0.52356	1.31579	1.78571	0	50
26	0.131926	0.11534	0.0993049	0.121951	0.0952381	0.192678	0.444444	0.171233	0.125156	0.210084	0.125786	0.14771	0.2457	0.289017	0.186567	0.398406	0.153139	0.446429	0.251889	0.30303	0.396825	0.518135	1.35135	1.85185	50	0
