# Supplementary material for: Does the construction of an integrated transport network promote urban innovation? A perspective based on the theory of flow space
Source: PLoS One. 2021 Nov 15;16(11):e0259974. doi: 10.1371/journal.pone.0259974 (PMC8592456; doi:10.1371/journal.pone.0259974)
Supplement: S2 File — (ZIP) [file pone.0259974.s002.zip › Original data/traffic data.xlsx]

## Sheet: Sheet1
city	year	Highway mileage (km)	Expressway mileage (km)	Expressway percentage of highway (%)	Extended length of railway (km)	Number of flights (10000 sorties)	Mileage of inland waterway (km)	Number of employees in transportation (10000 persons)	Number of operating cars (set)	Number of operating ships (set)	Energy consumption in transportation (10000 kwh)	Investment in fixed assets in the field of transportation (10000 CNY)	Passenger volume (10000 persons)	Freight volume (10000 tons)	Turnover of the passengers (100 million persons km)	Rotation volume of freight transport (100 million tons km)	Added value of GDP in transportation (10000 CNY)	Port container throughput (10000 TEU)
shanghai	2010	11974	775	0.06	414	55.11	2110	54.97	67462	1203	341100	754.66	13456	81023	1214.25	16173	834.4	2906.9
nanjing	2010	10509	402	0.04	229	24.45	645.04	8.82	16025	1672	52108.5	500.78	11400.6	34224.7	329.78	3467.17	260.39	145
wuxi	2010	7565	241	0.03	296	2.69	1567.42	9.39	8841	1530	25840	141.26	9110	13376	211.41	119.1	117.72	101.07
changzhou	2010	7479	221	0.03	101	1.31	1091.73	4.4	5335	1430	23790	74.54	12821.4	13109	154.12	89.84	100.11	10.6
suzhou	2010	12004	517	0.04	143.3	0.01	2764.62	12.24	11296	408	40079	126.35	31375	13417	104.91	149.84	285.53	364.41
nantong	2010	15405	245	0.02	142	1.82	3515.9	5.26	4720	1310	15701	70.09	16715	20301	135.43	105.89	126.17	46.2
yancheng	2010	17870	322	0.02	157.2	1.01	4342.08	3.44	4070	14391	5942	78.38	11946	14621	125.37	211.24	96	3.7
yangzhou	2010	10106	240	0.02	81	0.01	2280.44	2.38	5345	2252	5463	53.15	3584.23	9333	45.83	183.9	88.26	31.8
zhenjiang	2010	6732	153	0.02	177	0.01	579.08	4.26	3590	535	23818	41.8	3292.12	10435	97.98	68.43	78.26	30.26
taizhou	2010	8206	202	0.02	100	0.01	2567.53	4.82	4545	8070	11321	59.36	8832.63	13225.4	66.22	442.36	112.31	10.03
hangzhou	2010	14236	465	0.03	206.35	14.63	2006	8.78	16571	1672	55235	241.53	22073.2	25915	142.28	373.36	160.81	0.18
ningbo	2010	9884	370	0.04	195.45	4.4	927	12.38	10284	738	52288	297.22	13911	30553	136.2	1575.34	233.71	664.48
jiaxing	2010	7669	349	0.05	125	0.01	1949	7.66	3981	4894	22255	66.26	11955	16004	31.44	198.61	71.14	35.02
huzhou	2010	7665.65	289.15	0.04	336	0.01	1179.52	8.89	3772	5256	17469	57.64	9964	13565	20.87	213.46	73.6	18.5
shaoxing	2010	9281	393.61	0.04	175.8	0.01	1111.5	4.52	4169	1076	13751.9	68.9	17398	7890	45.9	100.19	108.53	0.01
jinhua	2010	11512	310	0.03	269.5	0.66	198	3.3	6152	784	22801	17.45	13722	11588.1	38.52	148	56.38	0.01
zhoushan	2010	1706.3	0	0	0.01	0.61	0	5.13	9605	1711	30210	123.62	15073	13829	24.11	1291.7	65.77	664.48
taizhou	2010	11267	274	0.02	95.55	0.55	993	1.17	5728	938	16645	52.78	14773	18155	97.71	1110.64	91.56	12.16
hefei	2010	8512	305	0.04	347.9	4.09	704	6.6	11195	1528	17853	142.06	13946.5	18873.2	122.36	347.79	122.31	5
wuhu	2010	8564	120	0.01	129	0.01	1016.36	4.06	5467	3244	5192	57.88	5136.95	17896	48.67	530.08	51.93	14.28
maanshan	2010	2223	41	0.02	36	0.01	106.2	4	2801	1368	8700	49.4	2338	12684	15.12	208.46	19.07	4.13
tongling	2010	3321.7	97	0.03	103	0.01	337.51	2.55	1999	885	2028	35.82	1140.68	11257	16.65	44.28	17.41	1.64
anqing	2010	14908	288	0.02	177	0.12	742.14	1.09	4750	1528	9291	43.47	3905.6	9842.04	35.84	213.74	24.96	1.47
chuzhou	2010	14539	270	0.02	247.5	0.01	488	6.82	3218	1464	17221	43.25	4920	9838	53.89	274.09	33.29	0.01
chizhou	2010	6828	215	0.03	139	0.01	382	3.02	1289	1129	1551	27.04	2419	7977	28.74	164.6	14.3	0.67
xuancheng	2010	11956	102	0.01	242.55	0.01	423	2.84	2075	2083	2604	42.25	5530.23	10578	34.6	212.72	32.4	0.01
shanghai	2011	12084	806	0.07	453	57.39	2037	58.14	67027	1088	383700	595.75	13519	93318	1307.56	20367	868.31	3173.9
nanjing	2011	10749	435	0.04	229	28.66	645.04	8.85	16889	1828	62481.1	433.48	12329.3	39544.1	367.32	3947.37	284.69	184
wuxi	2011	7628	273	0.04	296	2.88	1567.42	9.23	9187	1518	35533	171.1	10214	15387	235.29	143.32	135.37	110
changzhou	2011	8348	221	0.03	183	1.4	1091.73	4.95	5876	1776	32690	59.42	6919.21	15644	89.78	109.82	126.66	13.4
suzhou	2011	12296	535	0.04	153.3	0.01	2764.62	12.86	11310	413	48988	187.51	35440.6	15062	119.41	170.51	350.85	468.54
nantong	2011	17474	277	0.02	142	1.95	3515.9	6.27	4138	1461	16225	108.66	19851	24213	159.9	126.29	154.64	53.98
yancheng	2011	18415	322	0.02	157.2	1.09	4342.08	3.7	3681	15338	6521	87.75	13225	15951	139.47	243.84	111.92	4
yangzhou	2011	10231	267	0.03	81	0.01	2280.44	2.83	5233	2724	6511.3	60.04	4036.45	11112	53.39	226.57	100.97	41.4
zhenjiang	2011	6936	152	0.02	177	0.01	579.08	4.26	3586	502	33281	50.35	3920.75	12335	119.05	83.55	89.97	36.3
taizhou	2011	8696	245	0.03	108.5	0.01	2564.33	4.96	4073	11437	11369	68.68	8959	14659	69.62	502.36	133.65	12
hangzhou	2011	15415	503	0.03	206.35	14.95	2006	9.29	18448	1828	66230	257.26	22730.7	28831	152.95	417.87	189.54	0.2
ningbo	2011	10439	416	0.04	223.65	4.49	927	15.36	10853	737	59419	336.26	14745	31228	138.31	2090.34	267.11	746.3
jiaxing	2011	7758	348	0.04	125	0.01	1949	8.04	4099	4204	32414	49.34	12160	16869	34.74	225.97	85.94	51.5
huzhou	2011	7723.73	289.15	0.04	336	0.01	1179.52	9.07	3248	5297	22119	74.75	9996	14526	17.87	248.65	90.79	20.6
shaoxing	2011	9480	393.61	0.04	175.8	0.01	1111.5	4.53	3845	865	16004.8	63.3	17415	7694	47.53	110.29	124.27	0.01
jinhua	2011	11608	310	0.03	269.5	0.78	198	2.94	6390	760	26163	42.34	10688.2	11946.5	41.33	160.21	62.55	0.01
zhoushan	2011	1751.4	32.1	0.02	0.01	0.7	0	5.74	10259	1710	34885	98.63	15555	17887	25.02	1721.94	77.37	746.3
taizhou	2011	11528	298	0.03	95.55	0.62	984	1.23	5275	829	19681	65.67	14988.7	19685	103.83	1238.24	100.9	13.49
hefei	2011	14956	425	0.03	421.4	4.26	704	7.2	14068	1468	24689	126.43	20533	29286.8	165.44	651.66	148.77	5
wuhu	2011	8824	144	0.02	129	0.01	1016	4.6	6666	3612	9336	60.88	5192.61	18853	55.08	572.02	68	22.05
maanshan	2011	4492	87	0.02	36	0.01	106	5.2	3654	1366	11600	53.48	3036	14803	18.61	222.8	25.35	8.02
tongling	2011	3526.1	112	0.03	190	0.01	337.51	2.58	1963	896	1793	35.91	1229.49	13732.4	16.92	56.83	19.17	1.1
anqing	2011	14928	288	0.02	177	0.16	729.22	1.13	4846	1468	10061	31.19	4092.6	10611	37.6	256.55	27.45	1.81
chuzhou	2011	14565	270	0.02	247.5	0.01	488	6.92	3395	1492	29241	45.36	5645	11965	49.48	366.21	35.48	0.01
chizhou	2011	6828	215	0.03	139	0.01	382	3.06	1402	1097	1853	12.91	2864.5	9786	33.26	202.67	16.01	0.84
xuancheng	2011	11970	116	0.01	242.55	0.01	423	2.95	2186	2193	2083	58.36	6223.83	12343	38.49	245.25	35.58	0.01
shanghai	2012	12541	806	0.06	457	59.67	2074	60.11	67378	1547	387400	473.43	14547	94376	1223.05	20247	895.31	3252.9
nanjing	2012	10861	437	0.04	229	32.91	645.04	8.9	17115	1935	65361.3	668.21	13485.3	41998.5	414.32	4624.73	278.38	230
wuxi	2012	7632	274	0.04	296	3.12	1567.42	8.08	9228	1629	50236	152.33	10998	18268	272.36	173.34	178.22	115.38
changzhou	2012	8446	248	0.03	183	1.53	1097.15	4.78	5958	1913	35876	65.6	7535.81	17154	97.67	121.29	164.17	14.3
suzhou	2012	12415	535	0.04	161.6	0.01	2764.62	13.88	12983	376	61495	227.71	38332.3	17325	133.8	181.87	387.47	466.8
nantong	2012	17789	298	0.02	142	1.96	3515.9	6.1	4475	1478	17605	116.12	21621	26815	174.45	582.68	177.76	50.43
yancheng	2012	18564	322	0.02	157.2	1.16	4342.08	3.72	3676	15620	6828	88.11	14153	17401	148.07	273.22	122	2.17
yangzhou	2012	10245	267	0.03	81	0.66	2280.44	2.8	5119	2896	7662	65.7	4388.17	12244	58.19	252.71	111.39	41
zhenjiang	2012	7015	151	0.02	177	0.01	579.08	4.23	3611	520	42493	53.29	4658.09	14485	142.2	99.69	101.39	37.5
taizhou	2012	8894	244	0.03	112.6	0.66	2564.33	5.21	3985	10666	12386	72.53	9470	16795	74.53	552.12	146.33	13.6
hangzhou	2012	15747	550	0.03	287.44	16.63	2006	9.75	17794	1935	69283	208.7	23411.1	30089	159.85	456.36	213.48	0.2
ningbo	2012	10661	463	0.04	223.65	4.64	927	15.87	11977	694	63923	351.35	14053	32616	143.18	2071.05	297.12	833.97
jiaxing	2012	7863	348	0.04	125	0.01	1949	8.36	4230	4083	35533	57.09	12343	16876	36.5	224.55	90.39	75.11
huzhou	2012	7747	263.97	0.03	107.8	0.01	1171.51	9.22	2965	5256	7923	50.54	9476	16353	32.42	239.93	42.33	1.1
shaoxing	2012	9587	393.61	0.04	210.7	0.01	1111.5	5.33	4391	881	17273.1	68.03	17512	8051	48	111.07	129.41	0.01
jinhua	2012	11862	310	0.03	269.5	0.92	198	3.28	6405	757	28708	23.01	11963	12838.4	42.89	174.95	67.27	0.01
zhoushan	2012	1801.7	32.1	0.02	0.01	0.84	0	7.74	10686	1689	35294	131.11	16108	19941	24.99	1976.1	84.08	833.97
taizhou	2012	11688	298	0.03	95.55	0.75	1007	1.46	5789	772	18570	90.29	15134.3	21245	106.24	1325.21	108.74	15.09
hefei	2012	16907	443	0.03	421.4	4.81	704	7.5	14270	1501	25836	113.18	24237.4	33720.1	262.17	776.49	165.11	7.11
wuhu	2012	8824	144	0.02	129	0.01	667.1	4.8	6645	4117	10535	78.39	6377.2	23477	57.06	749.87	73.56	25.03
maanshan	2012	5008	87	0.02	36	0.01	264	5.49	4249	1917	13800	25.31	7052	19254	19.89	316.63	30.17	8.92
tongling	2012	4039.3	112	0.03	190	0.01	337.51	2.68	2047	705	1935	39.84	1409.22	15891.9	17.05	67.3	21.13	0.89
anqing	2012	14945	321	0.02	177	0.21	672.8	1.02	5413	1575	4825	69.5	4990.31	17327	46.36	511.69	35.15	4.3
chuzhou	2012	14582	292	0.02	374.85	0.01	490	7.05	3569	1502	38860	48.25	7446	14739	40.91	437.35	39.25	0.01
chizhou	2012	6833	215	0.03	139	0.01	213	3.12	1462	1128	2106	23.3	3345	8685	35.02	110.7	17.72	1.05
xuancheng	2012	11978	123	0.01	242.55	0.01	423	3.08	2628	2281	2024	70.28	6927.9	15273	42.46	316.95	39.98	0.01
shanghai	2013	12633	815	0.06	456	61.51	2074	88.21	67329	1547	403400	458.7	15933	91535	1343.73	17868	935.91	3361.7
nanjing	2013	11029	507	0.05	229	37.66	630.06	13.37	17039	1747	92485.9	932.2	14404	44052.1	453.32	5080.46	367.08	267
wuxi	2013	7638	274	0.04	296	3.55	1577.97	8.4	9481	1643	57671	164.14	8659	18398	134.13	219.04	185.88	120.46
changzhou	2013	8677	268	0.03	183	1.66	1088.01	5	6001	1997	40964	79.82	8401	11713	41.94	135.86	177.24	14.9
suzhou	2013	12477	535	0.04	165	0.01	2759.98	6.14	14438	398	66870	339.53	39584	18504	137.32	181.73	409.94	530.52
nantong	2013	17915	298	0.02	142	2.4	3515.9	8.06	4652	1570	19775	142.26	22421	30347	196.88	635.29	199.3	60.05
yancheng	2013	18807	322	0.02	157.2	1.23	4349.24	5.57	3776	13756	7731	101.25	14947.2	13465	149.53	339.82	131.9	5
yangzhou	2013	10320	318	0.03	81	1.01	2298.57	4.98	5146	3018	11449	82.84	4769	10528	56.14	278.85	126	51.8
zhenjiang	2013	7068	182	0.03	177	0.01	597.19	3.72	3591	590	43334	30.96	5074.9	16610	155.25	115.1	106	38
taizhou	2013	9004	256	0.03	114.4	1.01	2550.23	6.08	3945	12022	13918	67.97	9110	16374	51.32	638.61	161.39	17.6
hangzhou	2013	15900	550	0.03	287.44	19.06	2006	12.92	19153	1747	98035	237.53	23796.7	30743	157.33	472.46	222.64	0.22
ningbo	2013	10892	496	0.05	234	5.38	927	15.58	12617	683	85227	288.93	14793	35409	124.28	2230.71	314.63	896.39
jiaxing	2013	8000	391	0.05	125	0.01	1949	6.73	4300	3702	37891	77.98	12579	17266	36.98	228.26	109.25	101.04
huzhou	2013	7890.12	264.11	0.03	179.6	0.01	1171.51	7.28	3582	5146	8962	34.98	8363	18108	33.27	202.2	50.48	1.1
shaoxing	2013	9786	419.57	0.04	210.7	0.01	1111.5	6.86	4548	878	24641.8	89.02	17546	8560	49.91	118.55	130.01	0.01
jinhua	2013	12035	310	0.03	306	1	198	4.68	6537	768	30193	80.89	13414.5	10026.3	48.7	177.04	67.91	0.01
zhoushan	2013	1869.1	32.1	0.02	0.01	0.86	0	6.75	11219	1973	39304	172.29	16923	21814	26.36	1968.74	89.91	896.39
taizhou	2013	11910	298	0.03	95.55	0.76	1007	1.52	6153	619	20425	93.16	15204	19464	74.76	1419.68	115.93	16.65
hefei	2013	16955	443	0.03	421.4	5.28	704	7.8	13887	1549	32489	193.2	14160.1	39131	304.03	903.92	183.73	10.05
wuhu	2013	9551	144	0.02	151.9	0.01	667.1	4.85	6852	4041	12523	86.39	6594.44	29810	64.73	1459.63	83.45	28.77
maanshan	2013	6989	160	0.02	36	0.01	262	5.62	3929	1890	15000	44.66	8465	21319	21.74	386.76	33.21	7.07
tongling	2013	4255.4	112	0.03	190	0.01	337.51	2.68	2107	835	2025	52.09	1602.97	17896.4	19.07	78.17	23.37	2.18
anqing	2013	15052	288	0.02	177	0.19	729.22	1.14	5114	1501	9374	52.48	4396.06	11225	40.32	249.08	30.06	2.58
chuzhou	2013	16588	292	0.02	374.85	0.01	490	7.93	3819	1550	36590	19.19	8650	16817	44.72	509.76	41.16	0.01
chizhou	2013	7868	215	0.03	139	0.01	213	3.18	1523	1175	2438	31.49	3751.5	9056	42.17	185.23	19.82	1.09
xuancheng	2013	13231	168	0.01	242.55	0.01	423	3.26	2724	2016	2899	82.73	7711.62	17681	47.27	388.32	41.68	0.01
shanghai	2014	12945	825	0.06	456	65.54	2073	87.55	66893	1432	412600	422.48	17560	90341	1427.1	18961	1044.46	3528.5
nanjing	2014	11131	539	0.05	229	45.45	630.06	14.54	17953	1815	96750	1313.38	15268.6	31797.6	377.25	5452.76	299.85	276
wuxi	2014	7655	274	0.04	296	3.85	1577.97	8.55	7301	1591	94671	182.97	9751	15318	105.05	407.92	199.51	52.25
changzhou	2014	8847	268	0.03	183	1.76	1088.77	4.98	5747	2094	46026	162.81	8458	12836	42.05	150.81	186.36	19.3
suzhou	2014	12608	550	0.04	194.1	0.01	2757.98	6.95	8796	428	75313	353.04	39958	19953	137.98	200.51	435.95	445
nantong	2014	17995	298	0.02	142	2.63	3521.6	8.26	2880	1670	19924	224.57	24345	31855	202.36	673.75	210.85	71.1
yancheng	2014	19141	322	0.02	157.2	1.26	4344.49	7.5	1559	13644	7879	127.76	15198.4	14854	150.57	373.22	146.85	10.3
yangzhou	2014	10415	318	0.03	81	1.45	2171.07	5.6	3990	3126	11329	100.03	4804	11596	56.4	306.27	139.84	56.2
zhenjiang	2014	7201	182	0.03	177	0.01	597.19	3.58	2499	566	44977	75.73	5486	8544	25.41	105.65	109.84	37.5
taizhou	2014	9335	256	0.03	114.5	1.45	2550.23	6.92	1456	10876	14404	136.1	9147	16980	53.78	729.27	180.13	19.1
hangzhou	2014	16024	582	0.04	311.15	21.33	2006	13.81	20569	1815	102555	312.97	24070	29335	115.16	455.06	277.32	0.78
ningbo	2014	11046	496	0.04	234	5.61	927	15.47	11476	641	99360	303.05	16508	40407	128.04	2061.53	344.49	1009.95
jiaxing	2014	8067	393	0.05	176.4	0.01	1957	6.92	4465	3663	40460	90.22	10780	18185	31.69	245.32	123.44	115.6
huzhou	2014	7987.85	264.11	0.03	179.6	0.01	1171.51	7.61	3751	4849	9970	35.17	6307	20103	33.78	143.32	57.8	1.18
shaoxing	2014	9893	419.57	0.04	210.7	0.01	1106.03	7.01	5005	963	25378	106.52	17982	10091	45.53	112.41	152.46	0.01
jinhua	2014	12212	354	0.03	306	1.03	198	4.7	6771	760	39664	203.45	15000.4	20996.4	48.25	180.35	77.87	0.01
zhoushan	2014	1897.3	41.9	0.02	0.01	0.89	0	6.75	9599	1608	42301	192.12	17650	22284	32.77	2269.13	102.22	1009.95
taizhou	2014	12283	298	0.02	110.25	0.82	1007	1.49	5792	595	23988	115.6	13869	20222	77.32	1466.36	126.78	15.42
hefei	2014	17012	443	0.03	421.4	5.3	704	7.6	14901	1575	37787	243.27	14091	42194.8	117.08	955.91	199.69	13.05
wuhu	2014	9551	144	0.02	151.9	0.01	728.9	4.45	7134	4122	12611	122.88	7446.3	31083	68.72	1176.01	91.77	39.46
maanshan	2014	6989	160	0.02	36	0.01	262	6.35	4048	1825	12100	72.2	5299	17853	23.75	495.41	32.74	12.79
tongling	2014	4321.9	112	0.03	190	0.01	337.51	2.68	2107	938	2006	64.29	1868.4	10664.1	17.73	86.67	25.68	3.09
anqing	2014	16902	321	0.02	177	0.2	672.8	1.16	5286	1549	8882	65.69	4709.76	12075	43.79	261.53	30.92	3.5
chuzhou	2014	16645	334	0.02	374.85	0.01	490	7.88	4080	1625	46534	36.09	8554	28094	37.74	606.53	46.71	0.01
chizhou	2014	7868	215	0.03	139	0.28	213	3.22	1535	1079	2475	30.34	4006	8971	42.2	332.47	21.76	1.26
xuancheng	2014	13484	245	0.02	242.55	0.01	423	3.33	2897	2152	1878	101.22	4007.55	20367	23.57	637.4	48.37	0.01
shanghai	2015	13195	825	0.06	456	70.58	2058	88.2	66117	1261	421200	759.23	18571	91239	1661.03	19553	1133.73	3653.7
nanjing	2015	11309	568	0.05	229	47.2	630	14.53	21822	1801	110528	1120.8	15929.1	29823.9	403.42	5940.07	307.96	294
wuxi	2015	7655	274	0.04	296	3.9	1578	8.64	7057	1619	80926	171.96	8882	15353	105.53	441.82	185.96	45.73
changzhou	2015	8906	268	0.03	183	1.77	1089	4.95	5699	2079	49140	228.19	7572	12953	40.34	160.97	194.01	21.7
suzhou	2015	12665	550	0.04	194.3	0.01	2787	6.83	9103	377	79416	347.8	34645	20006	132.38	213.52	453.18	510
nantong	2015	18094	298	0.02	218	2.3	3522	8.06	2923	1561	21377	221.56	27322	32244	208.08	699.78	220.25	75.85
yancheng	2015	19256	322	0.02	157.2	1.29	4346	7.67	2211	13420	8944	153.15	15124.3	15344	149.94	386.91	160.46	17.21
yangzhou	2015	10525	318	0.03	230	1.61	2169	6.72	3888	3082	12134	112.36	4159	12162	54.91	339.58	143.1	62
zhenjiang	2015	7623	182	0.02	259.6	0.01	597	3.75	2648	537	50487	84.98	4919	8629	24.37	113.69	123.1	40.7
taizhou	2015	9457	256	0.03	117.3	1.61	2550	7.11	1465	10280	14824	153.63	8247	17980	54.68	759.87	184.1	21.2
hangzhou	2015	16210	615	0.04	311.15	23.21	2006	13.48	20518	1801	117160	389.26	23942	29384	108.58	462.98	297.92	1.89
ningbo	2015	11183	496	0.04	259.7	6.36	927	16.59	15005	625	94103	416.88	14229.6	42083.2	125.07	2167.75	349.43	1031.3
jiaxing	2015	8088	393	0.05	176.4	0.01	1957	7.59	3282	3558	45427	105.85	10068	18477	30.45	253.58	127.75	123
huzhou	2015	8110.93	289.15	0.04	259.7	0.01	1171.51	8.57	4113	4553	8032	22.05	6047	19467	32.82	146.73	60.19	4.74
shaoxing	2015	9959	419.57	0.04	254	0.01	1106.03	8.31	5649	880	30792	141.88	17993	10866	44.21	119.68	158.24	0.01
jinhua	2015	12431	354	0.03	377.1	1.06	198.6	4.72	6624	770	42648	217.07	14727.6	21455.2	50.3	192.79	97.24	0.01
zhoushan	2015	1924.9	41.9	0.02	0.01	0.96	0	6.81	8098	1470	41222	223.39	18372	25068	35.51	2489.06	113.29	1031.3
taizhou	2015	12480	298	0.02	110.25	0.96	1007	1.34	6530	564	25243	202.56	12851	21215	78.14	1571.07	141.97	15.55
hefei	2015	18860	443	0.02	490	5.72	704	8.3	15428	1418	51185	269.1	14697.3	32606.3	95.66	903.39	205.63	16.04
wuhu	2015	10913	206	0.02	151.9	0.01	728.9	4.51	7218	4198	13115	177.94	7291.25	26050	62.23	1078.2	95.28	50.15
maanshan	2015	7008	205	0.03	70	0.01	456	5.56	4072	1676	11600	74.62	5396	16811	24.35	437.32	35.43	18.51
tongling	2015	4420.6	118.5	0.03	190	0.01	337.51	3.63	2610	1044	4499	136.58	1802.98	11643.1	17.56	88.01	26.71	4
anqing	2015	17105	385	0.02	202.3	0.3	729.22	1.02	4928	1418	5224	65.02	4784.26	16640.1	46.21	446.14	37.78	5.1
chuzhou	2015	16729	418	0.02	416.5	0.01	490	7.84	4285	1486	52809	80.19	8707	28659	38.51	596.4	48.54	0.01
chizhou	2015	8519	226.1	0.03	196.1	0.43	213	3.38	1612	1165	2827	52.49	4410	10404	37.27	401.68	20.17	1.42
xuancheng	2015	14647	322	0.02	279.3	0.01	423	3.92	2797	2058	6353	127.53	3992	18838	19.6	635.58	40.29	0.01
shanghai	2016	13292	825	0.06	465	74.19	2058	89.73	63964	1261	458200	883.81	19564	88689	1903.39	19367	1237.32	3717.3
nanjing	2016	11303	554	0.05	376	53.1	630	13.31	22634	1863	133052	891.06	16300.9	31558.2	437.49	5491.46	306.21	308
wuxi	2016	7659	274	0.04	296	4.5	1578	8.75	9499	1415	90681	149.59	8638	15830	101.4	462.71	195.19	47.65
changzhou	2016	9010	306	0.03	190.1	1.81	1086	5.13	6735	2095	54286	255.81	7205	13396	37.24	168.81	194.83	21.5
suzhou	2016	12692	550	0.04	207.9	0.01	2786	7.17	16303	363	93042	327.38	32130	20508	122.23	224.55	478.02	547.92
nantong	2016	18255	334	0.02	220	2.13	3522	8.29	5627	1510	24874	295.5	27296	33250	203.9	811.28	229.08	82.69
yancheng	2016	19525	359	0.02	157.2	1.31	4346	7.95	4797	15620	9340	246.37	13335.6	15936	146.21	429.16	165.75	19.65
yangzhou	2016	10530	271	0.03	230	1.88	2169	6.8	5745	2837	14216	123.68	3852	12324	52.23	357.75	149.14	51
zhenjiang	2016	7333	182	0.02	259.6	0.01	597	3.5	4302	534	54309	125.22	4629	8632	22.49	117.11	133.14	37.3
taizhou	2016	9538	256	0.03	117.3	1.88	2550	7.11	4137	9860	16243	159.68	7641	19313	46.84	809.8	190.42	25.32
hangzhou	2016	16306	632	0.04	311.15	25.12	2006	14.83	20979	1863	121035	388.76	20541	30170	94.39	479.67	325.46	1.68
ningbo	2016	11248	496	0.04	259.7	7.33	927	16.36	15698	632	105923	408.57	10449.6	46258.1	125.35	2297.65	374.08	1078
jiaxing	2016	8117	393	0.05	176.4	0.01	1957	7.77	3240	3624	52351	122.15	11468	20095	21.04	279.21	141.01	134
huzhou	2016	8216.26	289.15	0.04	259.7	0.01	1179.52	8.67	4609	4259	13074	30.85	5006	16628	28.35	152.78	60.47	8.65
shaoxing	2016	10068	419.57	0.04	254	0.01	1106.03	8.51	5768	913	36235	153.56	18005	11134	41.19	119.54	195.2	0.01
jinhua	2016	12574	354	0.03	377.1	1.13	198.6	4.78	6998	686	57239	247.13	14436.4	22518.6	45.18	197.43	100.22	0.01
zhoushan	2016	1948.4	41.9	0.02	0.01	1.12	0	6.88	8128	1472	44335	223.61	18523	28176	35.33	2808.28	122.94	1078
taizhou	2016	12578	298	0.02	110.25	1.03	1007	1.14	6154	532	27552	312.05	11086	22902	72.84	1623.15	155.52	16.01
hefei	2016	19444	453	0.02	490	6.37	704	8.7	16148	1453	64723	240.65	14167.9	34308.1	81.69	916.94	219.16	20.12
wuhu	2016	11132	206	0.02	151.9	0.01	728.9	5.3	7284	4290	16916	184.33	7808.9	24899	68.75	952.64	101.51	60.21
maanshan	2016	7107	205	0.03	70	0.01	469	5.9	4148	1768	13600	78.28	5266	14449	26.52	370.56	37.71	22.3
tongling	2016	4680.9	118.5	0.03	190	0.01	337.51	3.41	2177	1059	7894	118.92	2394.6	14151	14.82	91.43	36.07	4.25
anqing	2016	18226	385	0.02	202.3	0.44	729.22	1.04	5782	1453	7050	17.94	4327.6	17223.1	41.29	501.66	39.64	5.81
chuzhou	2016	16801	418	0.02	416.5	0.01	490	6.38	4420	1447	57913	69.36	7836	29432	32.73	633.05	51.65	0.01
chizhou	2016	8722	248.7	0.03	196.1	0.54	213	3.37	1610	1092	4738	62.81	4733	10088	39.63	261.69	21.12	0.97
xuancheng	2016	15043	361	0.02	279.3	0.01	423	3.85	3063	2086	10900	172.34	3391	17889	15.72	609.22	42.29	0.01
shanghai	2017	13322	829	0.06	465	76.04	2023	89.39	65064	1255	459393	825.05	20855	97257	2130.55	25058	1344.24	4023.3
nanjing	2017	11324	614	0.05	376	59	630	14.23	22997	1559	140456	986.54	16418	35462	474.15	3331.53	334.66	316.74
wuxi	2017	7749	274	0.04	296	4.53	1578	8.78	8287	1302	94769.3	170.1	8800	17385	114.5	508.29	222.19	52.19
changzhou	2017	9200	306	0.03	190.1	1.83	1083	5.17	6584	1892	60433	266.71	6398	14669	32.38	186.08	203.22	25
suzhou	2017	12658.3	598.3	0.05	207.9	0.01	2786.4	7.2	13635	344	97919.2	331.52	31903	21259	126.21	249.61	499.64	587.52
nantong	2017	18754	334	0.02	220	2.15	3522	8.23	5766	1363	25675	318.14	29272	33844	209.5	843.53	239.56	100.72
yancheng	2017	23667	395.5	0.02	157.2	1.34	4346.24	7.85	4686	8367	9946.5	272.32	13424.2	17285	146.42	468.44	180.03	20.73
yangzhou	2017	9610.43	293.69	0.03	230	1.95	2296.82	6.89	5116	2463	14558.5	135.67	2942	13374	29.93	390.5	155.18	50.9
zhenjiang	2017	7443	172	0.02	259.6	0.01	597	3.53	4454	600	57024.4	135.44	4311	9308	20.89	127.5	143.18	40.52
taizhou	2017	9893	320	0.03	117.3	1.95	2550	7.28	2897	9520	16996	173.38	6504	21026	43.51	857.07	195.17	32.93
hangzhou	2017	16424	632	0.04	311.15	27.01	2006	15.5	21098	1874	128730	439.45	22289	34785	90.5	530.4	348.37	7
ningbo	2017	11236	514	0.05	259.7	7.82	927	16.59	16391	623	106358	481.69	10609	52520	149.94	2713.52	385.59	2356.6
jiaxing	2017	8140	393	0.05	176.4	0.01	1957	7.8	3193	3226	57970.3	138	11635	215691	21.61	311.38	148.3	145
huzhou	2017	7958	319	0.04	259.7	0.01	1179.52	9.25	4521	3856	14252	33.54	5261	16756	17.17	176.35	62.15	46
shaoxing	2017	10136	441	0.04	254	0.01	1106.03	8.6	5887	873	35310.1	165.24	18926	13426	39.3	123.85	200.45	0.01
jinhua	2017	12823	377	0.03	377.1	1.16	198.6	4.81	7024	660	60542	256	14092	8999.91	45.34	202.07	103.2	0.01
zhoushan	2017	1931	42	0.02	0.01	1.17	0	6.94	8088	1474	47448	223.83	18674	31705	37.09	3122.87	132.59	2356.6
taizhou	2017	12780	297.91	0.02	110.25	1.1	1007	1.11	6520	514	29512	325.64	9795	27899	75.28	1814.32	169.07	20
hefei	2017	19532	457	0.02	490	6.59	704	9.1	16515	1488	78261	210.92	12751.5	38998.2	67.8	335.1	227.63	26.4
wuhu	2017	11242	276	0.02	151.9	0.01	728.9	5.13	7350	4371	18519	200.65	7878.08	28260	66.59	1114.15	105.92	70
maanshan	2017	7179	215	0.03	70	0.01	456	0.88	4189	1388	13933.3	81.11	2827	15409	10.17	398.05	40.26	25.24
tongling	2017	4614	119	0.03	190	0.01	337.51	3.89	2368	1074	8251	135.41	2025.3	14899	11.95	96.35	37.74	4.4
anqing	2017	18971	374	0.02	202.3	0.46	588	1.05	5828	1444	6134.33	43.65	4069.9	17795.1	40.99	458.69	39.72	8.28
chuzhou	2017	17574	452	0.03	416.5	0.01	490	6.62	4601	1518	63797.7	93.63	4055	18963	21.81	434.74	55.34	0.01
chizhou	2017	8780	244	0.03	196.1	0.56	213	3.31	1660	1121	4402	69.14	1603	10350	12.27	272.94	21.3	1.54
xuancheng	2017	12221	346	0.03	279.3	0.01	423	4.17	3085	1951	11854	180.15	2773	18981	13.04	614.58	41.6	0.01
shanghai	2018	13106	836	0.06	466	77.16	1973	89.52	65522	1236	473196	889.66	21497	107387	2325.82	28362	1533.36	4201
nanjing	2018	10636	614	0.06	376	64	630	12.68	24087	1500	145174	1058.48	15882	38564	490.76	3123.57	461.06	320.52
wuxi	2018	7576	274	0.04	296	4.61	1578	8.78	8268	1286	82774.3	172.15	8446	18640	115.47	531.12	300.1	57.39
changzhou	2018	9331	306	0.03	190.1	1.86	1080	5.24	6799	1730	71387	288.75	6049	15664	30.19	197.34	209.26	31
suzhou	2018	12173.2	598.3	0.05	207.9	0.01	2786.4	7.31	14226	330	105483	327.35	29762	21865.5	121.19	267.82	521.79	635.51
nantong	2018	19005	334	0.02	220	2.23	3522	8.25	5732	1360	27350	353.61	30747.5	34542	212.18	898.93	249.43	96.79
yancheng	2018	24622	396	0.02	157.2	1.37	4346	8.07	4788	7220	10535.7	318.4	12933.3	17852	145.36	485.53	191.55	20.9
yangzhou	2018	9729.92	293.69	0.03	230	2.17	2296.82	6.97	5285	2380	15469.1	147.49	3101	14127	27.91	413.32	161.22	50.7
zhenjiang	2018	7255	194	0.03	259.6	0.01	597	3.49	4685	624	59875.7	146.27	4161	9838	20.06	133.44	153.22	43.17
taizhou	2018	9954	321	0.03	117.3	2.17	2550	7.34	2955	9354	17915.5	185.17	6104	21756	41.77	896.15	200.32	35.6
hangzhou	2018	16520	632	0.04	311.15	28.91	2006	15.68	21303	1898	127970	477.34	20121	35180	82.9	544.08	372.44	7
ningbo	2018	11295	567	0.05	259.7	8.48	927	17.07	17083	619	109640	534.45	10965	61454	146.7	3597.2	400.39	2510
jiaxing	2018	8242	393	0.05	176.4	0.01	1974	6.11	3079	3196	63915.8	153.96	11847	212152	21.3	333.63	157.08	157
huzhou	2018	8079	319	0.04	259.7	0.01	1179.52	9.48	4578	3906	13565	31.57	5340	18783	18.48	186.58	63.49	47.8
shaoxing	2018	10137	441	0.04	254	0.01	1106.03	8.8	5786	857	38329.4	182.92	18905	14161	37.13	128.1	204.5	0.01
jinhua	2018	12952	376	0.03	377.1	1.2	198.6	4.85	6938	658	62415	268	13243.1	10206.6	42.05	206.71	106.18	0.01
zhoushan	2018	1921.79	41.93	0.02	0.01	1.26	0	7.01	8094	1476	50561	224.05	18825	38130	38.37	3504.24	142.24	2510
taizhou	2018	13014.2	447.44	0.03	110.25	1.17	1007	1.23	6701	501	31472	339.23	8596	29183	71.56	1830.78	182.62	24.4
hefei	2018	19026	481	0.03	490	6.96	704	9.5	17045	1523	91799	281.83	12370.6	39545.9	63.55	353.2	237.37	30.52
wuhu	2018	10984	276	0.03	151.9	0.01	728.9	5.27	7416	4455	20671.5	223.65	8059.38	29007	66.61	1155.63	110.79	80.6
maanshan	2018	7222	215	0.03	70	0.01	456	2.72	4239	1250	14683.3	84.15	2490	15606	8.55	465.54	42.75	18
tongling	2018	4684	119	0.03	190	0.01	337.51	4.2	2403	1089	8524	136.7	1675.4	19640.4	9.78	100.46	41.65	2.4
anqing	2018	19613	374	0.02	202.3	0.48	521	1.04	6076	1429	5724.33	41.75	3416.8	17571.2	37.42	449.53	41.39	12.09
chuzhou	2018	17941	553	0.03	416.5	0.01	490	6.99	4771	1520	69487.2	113.73	3806	19010	21.4	449.81	58.67	0.01
chizhou	2018	8734	244	0.03	196.1	0.54	213	3.31	1698	1121	4877	78.74	1489.8	10669	11.47	286.85	21.53	1.72
xuancheng	2018	12024	356	0.03	279.3	0.01	423	4.41	3168	2032	11365	206.46	2270	18849	11.27	606.26	40.97	0.01
shanghai	2019	13045	845	0.06	467	78.48	1910	93.76	65784	1241	486999	954.27	22238	109609	2561.11	29801	1650.44	4330.3
nanjing	2019	10182	614	0.06	376	67	630	10.48	23117	1480	149524	1254.13	15902	41034	512.88	3398.38	522.38	330.54
wuxi	2019	7591	274	0.04	296	4.66	1578	8.79	8249	1303	80779.3	174.19	8547	20601	64.08	526.63	419.66	59
changzhou	2019	8962	306	0.03	190.1	1.88	1080	5.32	7014	1590	73754.2	308.01	6188	13107	29.98	222.8	215.3	32
suzhou	2019	11817.5	608	0.05	207.9	0.01	2786.4	7.42	14816	290	113047	323.18	29602	22472	120.24	284.54	543.93	626.74
nantong	2019	19246	487	0.03	220	2.43	3522	8.26	5952	1320	29025	389.07	32223	35239	214.86	954.33	259.3	154.16
yancheng	2019	24613	396	0.02	157.2	1.39	4346	8	4329	8700	11124.9	364.47	12442.4	24459	144.31	538.9	203.06	26
yangzhou	2019	9726.38	293.69	0.03	230	2.34	2296.82	7.06	5455	2180	16379.7	159.32	3427	11829	26.63	374.64	167.26	52.3
zhenjiang	2019	7321	193	0.03	259.6	0.01	597	3.44	4907	465	62869.5	157.97	4155	10289	19.52	138.04	163.26	41.52
taizhou	2019	10100	320.64	0.03	117.3	2.34	2550	7.44	3014	9465	18835	196.96	5179.9	23190.4	37.56	939.72	205.46	35
hangzhou	2019	16667.5	632.04	0.04	311.15	30.8	2006	13.7	21508	1922	137210	515.24	20888	36384	70.04	553.45	396.51	7
ningbo	2019	11375	567	0.05	259.7	9.14	927	17.93	17776	614	112921	587.2	11451	68407	143.48	3976.93	415.18	2617
jiaxing	2019	8288	419	0.05	176.4	0.01	1974	6.51	3109	3013	69861.3	169.93	12060	216103	21.7	354.09	165.87	169
huzhou	2019	8065	368	0.05	259.7	0.01	1129.42	9.5	4538	3910	14587	34.69	5645	21002	19.32	199.55	64.82	47
shaoxing	2019	10222	441	0.04	254	0.01	1106.03	9	5679	857	40348.8	201.6	19108	15277	34.96	146.22	210.95	0.01
jinhua	2019	13076	376	0.03	377.1	1.24	198.6	4.89	7052	657	65879	274	13267.9	11228.9	39.09	211.35	109.16	0.01
zhoushan	2019	1907	42	0.02	0.01	1.34	0	7.07	8089	1478	53674	224.27	18976	41977	39.65	3749.7	151.89	2617
taizhou	2019	13111	446.07	0.03	110.25	1.2	1007	1.46	6882	413	33432	352.82	9747	29923	69.26	1877.89	196.17	38
hefei	2019	19037	481	0.03	490	7.33	704	9.6	17575	1558	105337	252.74	11983	42326.3	57.33	347.1	247.1	39
wuhu	2019	10918	276	0.03	151.9	0.01	728.9	5.41	7482	4539	22824	235.84	8240.68	31692	66.62	1093.88	115.66	101
maanshan	2019	7333	215	0.03	70	0.01	456	3.9	4289	1243	15433.3	87.19	2569	16646	8.7	650.51	45	15.43
tongling	2019	4637	143	0.03	190	0.01	337.51	4.52	2438	1104	8962	140.6	1429.6	21215.5	7.88	104.57	45.57	3
anqing	2019	20852	374	0.02	202.3	0.5	521	1.04	6324	1415	5314.33	39.85	3582.3	18798.5	35.5	470.7	43.06	15.04
chuzhou	2019	18427	553	0.03	416.5	0.01	490	7.4	4941	1522	75176.7	81	3659	17804	20.71	337.3	62	0.01
chizhou	2019	9429	260	0.03	196.1	0.55	213	3.35	1735	1121	5352	88.34	1294	14229	9.47	334.67	21.76	1.81
xuancheng	2019	12621	356	0.03	279.3	0.01	423	4.3	3251	2173	13546	232.77	2237	20257	11.26	662.58	40.35	0.01
